# Supplementary material for: The Effect of a Comprehensive Life-Style Intervention Program of Diet and Exercise on Four Bone-Derived Proteins, FGF-23, Osteopontin, NGAL and Sclerostin, in Overweight or Obese Children and Adolescents
Source: Nutrients. 2022 Sep 13;14(18):3772. doi: 10.3390/nu14183772 (PMC9505283; doi:10.3390/nu14183772)
Supplement: Supplementary file 1 [file nutrients-14-03772-s001.zip]

Archive with 1 entries (1 files):
- nutrients-1876089-supplementary.pdf
